# Supplementary material for: Antimicrobial Activity and Mode of Action of N-Heterocyclic Carbene Silver(I) Complexes
Source: Molecules. 2024 Dec 28;30(1):76. doi: 10.3390/molecules30010076 (PMC11722542; doi:10.3390/molecules30010076)
Supplement: Supplementary file 1 [file molecules-30-00076-s001.zip]

Archive with 1 entries (1 files):
- molecules-3268972-supplementary.pdf
